# Supplementary material for: Proteome Response of Chicken Embryo Fibroblast Cells to Recombinant H5N1 Avian Influenza Viruses with Different Neuraminidase Stalk Lengths
Source: Sci Rep. 2017 Jan 12;7:40698. doi: 10.1038/srep40698 (PMC5227709; doi:10.1038/srep40698)
Supplement: Supplementary Data S1 [file srep40698-s2.xls]

## Sheet: DE proteins
Supplementary Data S1. The detailed functions of DE proteins at each time point.
12 hpi
rNA-wt		rSD20
DE proteins	Function	DE proteins	Function
YARS	Protein biosynthesis,apoptotic process	PURB	Transcription regulation
VIM	cytoskeleton,Intermediate filament proteins	GDI2	protein transport,signal transduction
TXNL1	Electron transport	ATP5B	metabolic process,transport
TRAP1	stress response,Chaperone
TRA2A	mRNA processing and splicing
TPM4	stress response,Cytoskeleton
TGM2	apoptotic cell clearance and induction of apoptosis
SRSF1	mRNA processing and splicing
RUVBL2	Transcription regulation
PURB	Transcription regulation
PSPC1	Transcription regulation
PLS3	Actin-binding and calcium ion binding
PITPNB	lipid metabolic process,Transport
PITPNA	lipid metabolic process,transport
PDIA4	cell redox homeostasis
MRPL12	positive regulation of transcription
LRFN5	Cell adhesion molecule
LMNB2	Intermediate filament
LMNA	Intermediate filament,apoptotic process
LASP1	Ion transport
ISY1	mRNA processing and splicing
IDI1	cholesterol biosynthetic process
HSPA8	regulation of cell cycle, regulation of transcription
HSPA5	ER overload response,anti-apoptosis
HSPA2	Stress response
HSP90AA1	Chaperone, stress response
HNRNPC	mRNA processing and splicing
HNRNPK	mRNA processing and splicing
GARS	Protein biosynthesis,cell death
GAPDH	Apoptosis,Glycolysis
CSTF2	mRNA processing
CKAP4	cytoskeleton
CCT7	Molecular chaperone
CALU	platelet activation
ACTR1A	Cytoskeleton
ACTG1	cytoskeleton
A2M	regulation of small GTPase mediated signal transduction
SEPT2	Cell cycle,Cell division,Mitosis
SEPT11	Filament-forming cytoskeletal GTPase,Cell cycle,Cell division
PDCL3	interspecies interaction between organisms
24 hpi
rNA-wt		rSD20
DE proteins	Function	DE proteins	Function
TPM3	cytoskeleton	TPM3	cytoskeleton
ACTG1	cytoskeleton	ACTG1	cytoskeleton
VIM	cytoskeleton,Intermediate filament proteins	VIM	cytoskeleton
PKM2	programmed cell death, metabolic process	CKAP4	cytoskeleton
CKAP4	cytoskeleton	CALU	platelet activation
CALU	platelet activation	RPSA	cell adhesion,transcrition,translation
PURB	Transcription regulation	SPARC	regulation of cell proliferation
ATXN3	Stress response	HNRPC	mRNA processing and splicing
MEP50	transcription regulation	TXNL1	Electron transport
RPSA	cell adhesion,nuclear-transcribed mRNA catabolic process,ribosomal small subunit assembly,translation	HSPA8	regulation of cell cycle,transcription
SPARC	regulation of cell proliferation	UBQLN1	apoptotic process
CTSD	cell death,proteolysis	CSTF2	mRNA processing
HNRPA3	mRNA processing and splicing	DPYSL2	cytoskeleton organization
AKR1D1	Lipid metabolism	PSPC1	Transcription regulation
HNRPC	mRNA processing and splicing	FKBP4	androgen receptor signaling pathway
ANXA8	Blood coagulation Hemostasis	TXNDC5	anti-apoptosis,cell redox homeostasis
TRA2A	mRNA processing and splicing	PPP1CC	Carbohydrate metabolism,cell division,glycogen metabolic process
SRSF1	mRNA processing and splicing	YWHAQ	transcription, signal transduction
TXNL1	Electron transport	LMNB2	Intermediate filament
HSPA8	regulation of cell cycle,regulation of transcription	MSN	lymphocyte migration,Cytoskeleton
UBQLN1	apoptotic process,regulation of protein ubiquitination	CAPNS1	positive regulation of cell proliferation
HSPA9	anti-apoptosis,cellular protein metabolic process	LMNA	Intermediate filament,apoptotic process
CSTF2	mRNA processing	SDHA	transport, metabolic process
DPYSL2	cytoskeleton organization,Differentiation	PLS3	Actin-binding and calcium ion binding
PSPC1	Transcription regulation	KLC4	Cytoskeleton,organelle transport
ACTB	Microfilament-associated proteins	HSPD1	Host-virus interaction,apoptotic process
FKBP4	androgen receptor signaling pathway,transport	CCT7	Molecular chaperone
TXNDC5	anti-apoptosis,cell redox homeostasis	PKM2	cell death,metabolic process
PPP1CC	Carbohydrate metabolism,cell division,glycogen metabolic process	CCT5	Cytoskeleton,response to virus
YWHAQ	transcription, DNA-dependent,signal transduction	DES	cytoskeleton organization
YWHAB	pro-apoptotic signaling,activation of MAPKK activity	CCT2	protein assembly,Molecular chaperone
PRDX4	I-kappaB phosphorylation, redox regulation	GRSF1	mRNA polyadenylation
LMNB2	Intermediate filament	ENO1	cell growth,response to virus
MSN	regulation of lymphocyte migration,Cytoskeleton	TXNDC4	homeostasis,metabolic process
		PPP1CB	cell cycle and division
		HSPBP1	regulation of protein ubiquitination
		DYNC1I2	microtubule-based movement,transport
		GARS	Protein biosynthesis,cell death
		PITPNB	lipid metabolic process,Transport
36 hpi
rNA-wt		rSD20
DE proteins	Function	DE proteins	Function
VIM	cytoskeleton,Intermediate filament proteins	VIM	cytoskeleton,Intermediate filament proteins
PSPC1	Transcription regulation	PKM2	programmed cell death,metabolic process
PKM2	programmed cell death,metabolic process	CKAP4	cytoskeleton
CKAP4	cytoskeleton	CALU	platelet activation
RUVBL2	Transcription regulation	RPSA	cell adhesion,transcrition,translation
CALU	platelet activation	SPARC	regulation of cell proliferation
ATXN3	Stress response	CTSD	cell death,proteolysis
TARDBP	mRNA processing,cell death	SAE1	protein sumoylation,protein ubiquitination
RPSA	cell adhesion,catabolic process,translation	CNN3	negative regulation of ATPase activity
SPARC	regulation of cell proliferation	STRAP	mRNA processing and splicing
CTSD	cell death,proteolysis	HNRNPC	mRNA processing and splicing
HNRNPA3	mRNA processing and splicing	PRKCSH	N-glycan processing
SAE1	protein sumoylation,protein ubiquitination	ACTG1	cytoskeleton
CAPG	protein complex assembly	FKBP9	accelerate the folding of proteins
SEPT2	Cell cycle and division,Mitosis	PRKAR1A	signal transduction
CNN3	negative regulation of ATPase activity	PPP1CC	Carbohydrate metabolic process
STRAP	mRNA processing and splicing	CAPZA1	cytoskeleton organization
HNRNPC	mRNA processing and splicing	PDHB	acetyl-CoA biosynthetic process
CRISPLD1	unknown	PDCL3	interspecies interaction between organisms
LASP1	Ion transport	PSMA3	interspecies interaction between organisms
WDR61	Wnt receptor signaling pathway	PRDX4	I-kappaB phosphorylation, redox regulation
HSP90AA1	Chaperone, stress response	YWHAB	pro-apoptotic signaling,MAPKK
PRKCSH	N-glycan processing	LMNB2	Intermediate filament
ACTG1	cytoskeleton	CSTF2	mRNA processing
FKBP9	accelerate the folding of protein	PPP2R1A	metabolic process,apoptosis,RNA splicing
PRKAR1A	intracellular signal transduction	LMNA	Intermediate filament,apoptotic process
TRA2A	mRNA processing and splicing	HSPA2	Stress response
NACA	protein transport,transcription, DNA-dependent	SDHA	Electron transport,succinate metabolic process
EEF1D	regulation of I-kappaB kinase/NF-kappaB cascade	HSPA8	regulation of cell cycle, transcription
HSPA5	ER overload response,anti-apoptosis	TRAP1	cellular response to oxidative stress,Chaperone
MSN	regulation of lymphocyte migration,Cytoskeleton	PSPC1	Transcription regulation
FAM114A2	unknown	FKBP4	androgen receptor signaling pathway,transport
TXNDC4	cell redox homeostasis, metabolic process	PITPNB	lipid metabolic process,Transport
NPM1	anti-apoptosis,regulation of NF-kappaB activity	TPM3	cytoskeleton
PPP1CC	cell division,metabolic process	ALDH6A1	transcription, DNA recombination,repair
CAPZA1	cytoskeleton organization	TXNDC5	anti-apoptosis,cell redox homeostasis
RGN	L-ascorbic acid biosynthetic process	DCTN2	cell proliferation,mitosis
SRSF1	mRNA processing and splicing
PDHB	acetyl-CoA biosynthetic process
PDCL3	interspecies interaction between organisms
PSMA3	interspecies interaction between organisms
PRDX4	I-kappaB phosphorylation, redox regulation
YWHAB	pro-apoptotic signaling,MAPKK
LMNB2	Intermediate filament
CALB1	calcium ion transport,
CBX1	negative regulation of transcription, DNA-dependent
ITPA	ITP catabolic process
CHP	regulation of NF-kappaB
CSTF2	mRNA processing
